# Supplementary material for: Image analysis of the intracranial lead bending phenomenon during deep brain stimulation
Source: PLoS One. 2020 Aug 12;15(8):e0237537. doi: 10.1371/journal.pone.0237537 (PMC7423130; doi:10.1371/journal.pone.0237537)
Supplement: S1 File — (XLSX) [file pone.0237537.s001.xlsx]

## Sheet: Sheet1
Number	Sex	Laterality	Rt direction	Lt direction	No_slices	Rt_a	Rt_b	Rt_c	Rt_alpha	Lt_a	Lt_b	Lt_c	Lt_alpha	No_slices_2nd	Rt_a	Rt_b	Rt_c	Rt_alpha	Lt_a	Lt_b	Lt_c	Lt_alpha
1	F	BILAT	A	A	161	30.91	52.39	68.36	0.91	29.14	56.29	68.69	2.65		30.66	X	70.77	4.73	30.04	X	69.65	5.33
2	F	LT	X	A	214					30.08	56.37	68.72	1.61
3	M	BILAT	A	B	182	30.36	63.32	71.93	3.77	30.12	49.98	73.17	0.54
4	M	BILAT	X	A	144	30.19	X	76.13	3.8	30.05	54.79	70.68	2.7
5	M	BILAT	A	A	182	30.33	64.68	82.09	1.35	30.46	66.7	80.75	1.11
6	M	BILAT	A	X	182	30.2	53.36	72.5	1.15	29.8	X	72.53	9.35	135	29.59	62.28	75.47	1.82	31	70.56	77.27	2.94
7	F	BILAT	X	X	120	30.38	X	77.21	2.86	30.14	X	73.25	3.61	136	30.19	61.53	77.16	1.99	31.01	X	72.51	3.94
8	M	RT	A	X	204	29.03	69.29	82.83	3.02
9	F	BILAT	C	C	166	29.64	60.86	71.77	1.09	30.29	61.17	70.36	1.78
10	M	LT	X	A	230					30.75	48.75	67.93	1.74
11	F	BILAT	A	A	204	30.22	57.76	73.99	2.87	30.23	59.32	76.62	1.88
12	M	BILAT	A	A	204	30.01	64.87	77.24	1.13	31.02	63.79	77.6	0.78
13	M	BILAT	A	B	168	29.73	62.13	76.44	2.63	30.63	58.12	77.96	1.15
14	F	BILAT	A	B	212	30.51	51.93	65.61	1.53	30.08	51.88	66.69	1.53
15	M	BILAT	X	A	247	30.21	X	78.68	4.17	30.44	63.67	78.24	2.32
16	F	BILAT	A	X	204	29.1	59.72	73.78	1.97	30.86	X	71.79	3.78
17	M	LT	X	X	204					30.32	X	75.63	4.24	150					30.33	X	75.75	9.73
18	F	BILAT	A	A	313	30.54	51.28	67.5	1.37	29.98	52.09	66.56	2.08
19	F	BILAT	B	B	117	29.9	55.85	80.84	0.93	30.45	61.41	75.56	1.89
20	F	LT	X	B	176					30.2	63.61	77.68	0.64
21	M	BILAT	B	A	180	30.81	45.64	75.7	1.13	30.56	58.05	73.86	2.15
22	M	BILAT	A	B	234	30.11	63.32	80.87	0.49	30.67	62.18	77.48	1.1
23	F	BILAT	A	A	214	30.47	60.33	75.42	1.76	30.17	56.27	75.98	0.9	135					31.06	X	76.58	3.71
24	M	BILAT	X	B	176	30.78	X	76.28	3.85	30.56	60.57	73.89	1.7	135	30.45	51.75	76.57	1.89	30.98	X	74.4	5.08
25	M	BILAT	A	A	218	30.42	59.54	71.99	1.79	30.59	57.6	73.16	1.33
26	M	BILAT	A	A	172	29.73	64.43	73.28	3.21	32.12	61.91	73.46	1.82
27	M	BILAT	X	X	182	30.14	X	78.64	2.54	30.04	X	74.43	3.19
28	F	BILAT	A	A	171	31.7	51.96	64.82	1.48	31.04	53.01	66.92	2.38
29	M	BILAT	B	A	227	30.3	46.64	63.29	1.34	30.72	45.39	62.77	1.15
30	F	BILAT	B	B	182	30.47	61.95	76.39	2.68	29.99	57.43	75.34	1.37
31	M	BILAT	C	C	128	29.84	66.41	82.87	3.68	30.96	62.32	76.71	3.51	128	29.83	66.04	82.85	3.66	30.95	61.09	76.71	3.43
32	M	BILAT	X	B	134	29.93	X	78.48	1.54	29.87	61.64	77.28	1.64
33	F	RT	A	X	156	30.07	56	69.78	2.95					135	29.72	X	68.85	4.54
34	F	BILAT	B	A	163	30.4	65.27	75.24	3.21	30.58	62.38	72.86	3.78
35	F	BILAT	X	X	177	30.07	X	73.1	4.85	30.25	X	71.99	4.84
36	F	BILAT	A	A	162	30.67	54.64	67.3	2.49	30.93	54.21	69.87	0.59
37	M	BILAT	B	A	182	30.63	62.75	70.87	2.52	30.1	55.85	70.84	1.1
38	F	BILAT	C	B	121	30.88	62.99	78.64	1.98	31.02	67.6	74.2	3.47
39	F	LT	A	X	190	30.27	58.69	69.98	1.46
40	F	BILAT	A	A	180	31.22	45.09	66.09	0.99	30.95	54.73	66.39	2.08
41	F	BILAT	X	C	150	30.85	X	73.98	4.29	30.42	41.22	75.96	2.75
42	M	BILAT	B	B	197	30.3	64.19	76.76	0.41	30.27	62.45	74.47	0.96
43	F	BILAT	X	A	165	31.16	X	75.66	3.24	30.93	54.65	74.14	0.19
44	M	BILAT	B	X	103	30.4	59.28	76.7	0.71	30.2	X	78.57	3.73
45	F	BILAT	A	B	145	31.33	56.32	72.85	0.96	30.42	52.5	67.83	1.03
46	M	BILAT	X	A	171	29.97	x	74.56	3.46	30.72	57.14	72.56	1.14
47	F	BILAT	B	B	84	31.59	61.96	76.09	0.82	30.94	56.09	72.13	1.12
48	M	BILAT	X	B	309	30.09	x	76.25	6.02	30.39	63.92	74.53	2.2
49	M	BILAT	B	B	230	30.06	59.31	77.62	2.56	30.79	64.61	77.38	2.22
50	M	BILAT	A	A	173	30.99	57.8	79.46	0.22	30.27	60.22	76.11	1.11	144	31.31	x	80.63	5.1	30.34	x	78.24	6.16
51	M	BILAT	A	A	224	30.27	64.88	78.53	3.43	30.33	61.4	75.77	1.7
52	M	BILAT	A	A	172	30.18	59.99	77.9	1.78	29.79	58.87	73.01	0.5
53	F	BILAT	A	A	176	31.05	59.22	72.04	2.52	30.17	53.14	73.05	1.49
54	M	BILAT	A	B	220	29.82	60.29	75.39	1.8	30.9	65.85	74.2	1.43
55	F	BILAT	A	B	179	30.58	57.33	74.16	0.88	30.66	65.75	76.07	2.33
56	M	BILAT	B	B	176	30.27	46.36	68.45	0.51	30.22	60.27	68.68	1.49
57	F	BILAT	A	A	169	30.03	58.08	72.51	1.54	30.28	58.06	71.49	1.36	144	30.7	x	69.76	3.46	30	x	70.69	6.31
58	F	BILAT	C	X	161	30.36	57.02	72.18	3	30.29	x	68.56	2.86
59	M	BILAT	X	A	218	30.8	x	74.53	2.7	30.92	59.91	72.73	1.42
60	M	BILAT	X	B	201	30.68	x	65.94	1.91	29.96	57.81	67.96	1.93
61	M	BILAT	A	A	170	30.15	58.1	75.51	0.64	30.8	64.43	77.72	1.19
62	F	BILAT	C	B	170	29.38	65.47	78.47	6.24	30.32	71.28	79.24	1.32
63	F	BILAT	X	X	171	30.8	x	70.36	4.17	30.33	x	68.69	3.93
64	M	BILAT	B	B	170	29	62.93	76.2	2.77	30.91	60.76	75.72	0.94
65	M	BILAT	A	X	162	30.94	65.57	77.65	1.18	30.83	x	75.03	4.55	156	31.03	x	78.04	6.39	32.56	x	73.89	3.09
66	M	Lt	X	X	120					31.73	x	74.96	5.16
67	M	Lt	X	X	87	30.36	x	73.5	3.99
68	F	BILAT	C	B	167	30.16	57.9	71.65	2.5	29.93	56.21	67.04	1.32
69	M	BILAT	A	X	128	30.03	71.88	87.45	2.22	30.95	x	85.78	4.45
70	M	Lt	X	A	173					30.04	65.18	74.92	2.1						30.02	x	72.8	2.56
71	M	BILAT	B	A	158	30.26	60.04	72.01	1.57	29.99	55.27	66.98	2.44	156	28.8	59.82	72.92	1.39	30.32	54.54	69.12	2.86
72	F	BILAT	C	X	171	30.87	59.9	76.25	2.18	30.38	x	78	5.14
73	M	BILAT	B	B	112	31.55	56.84	73.49	0.82	30.02	59.56	70.57	0.96
74	M	BILAT	B	B	120	31.17	60.54	75.43	1.96	30.3	62.74	71.12	2.81
75	M	BILAT	A	A	223	29.82	58.93	73.71	2	30.04	57.82	70.07	2.72
76	F	BILAT	B	B	166	31.19	64.98	80.06	1.41	30.88	48.29	76.86	0.68
77	M	Lt	X	A	187					31.48	59.08	70.27	2.3
78	F	BILAT	X	A	178	30.18	61.6	78.46	0.3	33.05	62.94	79.73	0.43
79	M	Lt	X	C	187					29.83	66.83	78.21	1.59
80	M	Lt	A	X	172	32.74	56.87	72.5	2.25
81	F	BILAT	B	B	190	30.68	62.74	71.98	0.29	30.35	54.53	71.33	1.11
82	M	BILAT	B	C	182	30.57	60.86	75.26	1.06	30.62	55.34	69.63	0.88
83	F	BILAT	A	A	165	30.71	59.66	74.09	2.82	31.09	58.44	72.84	1.37
84	F	BILAT	B	A	251	29.93	55.82	69.94	0.84	29.69	53.78	67.13	1.7
85	F	BILAT	B	B	156	30.74	58.96	76.47	2.27	30.27	63.54	74.7	0.93
86	F	BILAT	A	A	160	31.04	57.36	70.37	1.69	30.32	61.05	70.27	1.24
87	M	BILAT	B	B	168	30.5	62.15	70.53	2.28	31.27	53.89	69.78	0.87
88	F	BILAT	X	X	150	30.99	x	79.75	4	30.59	x	76.21	2.8	135	31.64	x	77.6	4.02	30.49	x	75.02	5.45
89	M	BILAT	A	X	182	30.74	48.45	70.84	0.61	31.31	x	68.22	4.51	112	30.07	x	70.65	3.64	30.73	x	55.11	6.57
90	M	BILAT	X	X	182	31.78	68.58	72.46	2.04	31.06	61.25	71.62	1.17
91	M	BILAT	A	X	185	30.15	59.93	77.74	1.79	31.62	X	76.31	3.11
92	M	BILAT	A	A	182	30.73	55.88	74.68	1.28	30.95	57.16	70.2	3.75
93	M	BILAT	B	B	343	29.42	63.85	78.34	2.54	31.88	62.39	76.25	1.22
94	M	BILAT	B	C	150	30.09	57.36	79.82	2.18	32.82	53.12	74.44	1.28	150	31.31	62.46	79.83	2.44	30.28	X	75.83	3.18
95	F	BILAT	A	A	178	31.03	60.87	73.08	2.38	31.98	61.04	73.88	1.73	128	31.64	x	71.3	2.64	30.77	x	72.69	5.23
96	F	BILAT	B	X	169	30.8	56.71	73.49	1.1	30.56	x	67.46	2.6	128	32.14	x	75.2	2.33	30.41	x	69.01	3.44
97	F	BILAT	A	B	217	30.91	53.99	74.49	3.59	31.3	59.35	74.8	2.64
98	M	BILAT	C	A	166	30.04	66.36	78.56	2.91	32.56	57.91	74.7	1.11	150	30.52	52.54	79.76	0.93	33.93	X	75.02	4.32
99	M	BILAT	X	A	187	30.78	X	70.15	2.4	31.2	56.19	72.85	1.6	135	31.02	X	73.56	4.64	32.52	X	73.79	3.35
100	F	BILAT	A	B	204	31.28	66.1	77.71	1.75	30.01	63.22	76.98	2.84
101	F	BILAT	B	A	204	31.32	65.65	77.82	3.09	31.52	61.74	73.75	1.41
102	F	Rt	B	X	170	29.88	59.09	77.44	2.71					204	30.46	56.7	74.68	3.63
